# Supplementary material for: Shared Decision-Making in the Choice of Renal Replacement Therapy: A Comparative Text Mining Analysis of Physicians and Nurses
Source: Nurs Rep. 2026 Apr 16;16(4):142. doi: 10.3390/nursrep16040142 (PMC13119424; doi:10.3390/nursrep16040142)
Supplement: Supplementary file 1 [file nursrep-16-00142-s001.zip]

Archive with 1 entries (1 files):
- nursrep-4188687-supplementary.pdf
